# Supplementary material for: Starfish-inspired wearable bioelectronic systems for physiological signal monitoring during motion and real-time heart disease diagnosis
Source: Sci Adv. 2025 Apr 2;11(14):eadv2406. doi: 10.1126/sciadv.adv2406 (PMC11963991; doi:10.1126/sciadv.adv2406)
Supplement: Supplementary file 2 — Movies S1 to S4 [file sciadv.adv2406_movies_s1_to_s4.zip]

Archive with 4 entries (4 files):
- sciadv.adv2406_movie_s4.mp4
- sciadv.adv2406_movie_s3.mp4
- sciadv.adv2406_movie_s2.mp4
- sciadv.adv2406_movie_s1.mp4
